# Supplementary material for: New U-Pb constraints and geochemistry of the East Kirkton Quarry, Scotland: Implications for early tetrapod evolution in the Carboniferous
Source: PLoS One. 2025 Apr 16;20(4):e0321714. doi: 10.1371/journal.pone.0321714 (PMC12002438; doi:10.1371/journal.pone.0321714)
Supplement: S1 Table — Detailed key and raw data presented under the second tab (Supplementary Material_S1 Table_Garza et al. 2025). (XLSX) [file pone.0321714.s001.xlsx]

## Sheet: Supplementary Material
	Supplementary Material
	Plos One
	New U-Pb Constraints and Geochemistry of the East Kirkton Quarry, Scotland: Implications for Early Tetrapod Evolution in the Carboniferous
	Hector K. Garza1,2
	Elizabeth J. Catlos1,2
	Thomas J. Lapen3
	Julia A. Clarke1
	Michae E. Brookfield1
	1Department of Earth and Planetary Sciences, University of Texas at Austin, Austin, TX, USA
	2Center for Planetary Systems Habitability, The University of Texas at Austin, Austin, TX, USA
	3Department of Earth and Atmospheric Sciences, University of Houston, Houston, TX, USA

## Sheet: Supplementary S1 Table
S1 Table	U-Pb LA-ICP-MS zircon data
Sample Name:		207Pb/206Pb		207Pb/235U		206Pb/238U			207/235		206/238		207/206		Best age
Grain #	U/Th	Bias Corr.	2%SD	Bias Corr.	2%SD	Bias Corr.	2%SD	RHO	Age Ma	2SD	Age (Ma)	2SD	Age (Ma)	2SD	(Ma)	2SD	% Discordance*		Notes:
EK82-1	0.591546	0.0744798	0.994937	1.86579	1.60871	0.180677	1.67128	0.816636	1068.13	10.626	1071.59	16.501	1048	20	1048	20	2.20108
EK82-2	0.581331	0.0752549	0.879656	1.77786	1.90788	0.17039	1.9455	0.895955	1036.51	12.3885	1015.12	18.274	1069	18	1069	18	5.30742		Sample Name _grain #	Name of the sample in which the zircon was dated_zircon grain number.
EK82-3	0.762695	0.100965	1.07646	4.04201	1.58264	0.288741	1.68854	0.785294	1641.29	12.8724	1636.63	24.4086	1636	19	1636	19	0.0382458		U/Th	Uranium/Thorium ratio
EK82-4	1.35792	0.0839189	1.53058	2.50343	3.21381	0.215157	2.81013	0.879323	1271.94	23.3023	1257.31	32.1027	1285	29	1285	29	2.20266		206Pb/207Pb	measured value
EK82-5	2.08367	0.0820369	1.32482	2.31704	3.76568	0.203706	3.16	0.941666	1216.48	26.6923	1196.22	34.5035	1240	26	1240	26	3.65998		2%SD	2σ associated uncertainty in %
EK82-6	0.230748	0.0520355	1.46205	0.388339	2.07241	0.0538259	1.59483	0.711129	332.871	5.88106	338.256	5.25562	281	33	338.256	5.25562	1.59179		207Pb/235U	measured value
EK82-7	0.20379	0.0530921	1.35852	0.398354	1.99975	0.0541153	1.69766	0.741623	340.163	5.77951	340.027	5.62304	327	30	340.027	5.62304	0.0401108		2%SD	2σ associated uncertainty in %
EK82-8	0.169336	0.0682548	2.60563	1.46512	2.98403	0.154818	1.89399	0.504479	915.338	17.9947	928.702	16.3823	870	53	928.702	16.3823	1.43897		206Pb/238U	measured value
EK82-9	0.311476	0.101171	1.26958	3.92531	1.80693	0.279833	1.74653	0.745206	1617.53	14.6107	1591.88	24.6384	1639	24	1639	24	2.96024		2%SD	2σ associated uncertainty in %
EK82-10	0.314738	0.0999615	1.1861	3.63259	1.4715	0.262098	1.38027	0.655721	1555.37	11.7066	1501.85	18.4938	1617	22	1617	22	7.66756		RHO	correlation in the uncertainties of the 206/238 and 207/235 ratios, calculated for each analysis individually from scatter in the corrected ratios
EK82-11	0.778909	0.107765	0.788483	4.33487	2.24237	0.29012	2.32578	0.941062	1698.57	18.487	1643.53	33.7449	1756	14	1756	14	6.84339		207Pb/235U Date Ma	calculated date
EK82-12	0.337804	0.0569788	1.90745	0.522598	2.60442	0.0661508	2.36564	0.70936	426.521	9.06911	413.275	9.47009	485	41	413.275	9.47009	3.2052		2SD	2σ associated absolute uncertainty
EK82-13	0.248841	0.10368	0.743316	3.52852	2.61758	0.245459	2.47056	0.958952	1532.32	20.6946	1416.22	31.415	1685	13	1685	13	18.9785		206Pb/238U Age (Ma)	calculated date
EK82-14	0.320096	0.10662	0.787683	4.49735	1.57818	0.304226	1.60759	0.877895	1729.01	13.0992	1713.69	24.1942	1736	14	1736	14	1.30182		2SD	2σ associated absolute uncertainty
EK82-15	1.86808	0.074855	0.937153	1.74383	1.56121	0.168021	1.80476	0.854674	1024.01	10.0666	1002.05	16.7502	1059	18	1059	18	5.68337		207Pb/206Pb Age (Ma)	calculated date
EK82-16	0.85546	0.0744355	3.84938	1.16398	11.6953	0.112783	6.85212	1.0539	783.154	63.9055	689.478	44.8078	1047	76	689.478	44.8078	13.5865		2SD	2σ associated absolute uncertainty
EK82-17	0.339136	0.0563926	1.59438	0.593395	1.96663	0.075893	1.80479	0.64559	472.63	7.43039	471.963	8.21385	462	35	471.963	8.21385	0.141253		Best age(Ma)	Best date is the 207Pb/206Pb date if older than 850Ma and 206Pb/238U date if younger, filtered for >10% with discordant 207Pb/206Pb date and >10% discordant 206Pb/238U dates.
EK82-18	0.374417	0.0542223	1.63997	0.407332	2.26818	0.0541814	1.98636	0.710339	346.656	6.66033	340.432	6.58691	375	36	340.432	6.58691	1.82833		2SD	Reports the 2σ associated absolute uncertainty . Is the 206Pb/238U error if is the 206Pb/238U date; is the 207Pb/206Pb error date if grain is older than 1000 Ma
EK82-19	0.317907	0.0532923	1.59444	0.386457	2.08877	0.0523019	2.0578	0.704386	331.496	5.90678	328.919	6.59886	335	36	328.919	6.59886	0.783462		% Discordance*	Reports the percent discordance. Is the 206Pb/238U discordance if the date is younger than 1000 Ma and is the 207Pb/206Pb discordance date if grain is older than 1000 Ma
EK82-20	0.203705	0.10631	1.30115	4.45519	1.87743	0.302256	2.03944	0.782346	1721.2	15.5566	1703.93	30.5408	1731	23	1731	23	1.58845
EK82-21	0.320046	0.0563903	2.27778	0.426033	2.51129	0.0544903	1.65207	0.463701	360.049	7.61163	342.322	5.508	462	50	342.322	5.508	5.17844
EK82-22	1.05837	0.199102	0.793994	12.6288	1.1554	0.457475	1.3049	0.798341	2650.11	10.862	2430.47	26.4262	2812	13	2812	13	15.6978
EK82-23	0.384176	0.0741027	1.33333	1.64232	1.8362	0.159847	1.95918	0.755014	985.763	11.579	956.739	17.4208	1038	27	956.739	17.4208	3.03364
EK82-24	2.27668	0.198179	0.847547	14.7077	1.91813	0.535265	1.8284	0.898736	2794.14	18.2228	2765.95	41.1291	2804	14	2804	14	1.3757
EK82-25	0.307725	0.0752955	2.23076	1.95589	2.13875	0.187351	1.51493	0.292118	1099.53	14.3584	1107.95	15.4226	1070	44	1070	44	3.42551
EK82-26	0.311865	0.0842187	1.75977	2.45252	2.10237	0.210031	1.91056	0.619092	1257.09	15.1523	1230.03	21.3962	1291	34	1291	34	4.95661
EK82-27	0.35255	0.0804045	1.72037	2.34965	2.48443	0.210768	2.08978	0.729973	1226.41	17.6821	1233.96	23.4711	1201	33	1201	33	2.67078
EK82-28	0.372658	0.102183	0.850894	2.68812	2.93172	0.189736	2.68258	0.957915	1324.07	21.6816	1120.9	27.6022	1658	15	1658	15	47.917
EK82-29	0.544345	0.111753	0.813393	4.89287	1.84933	0.31578	1.85984	0.903837	1799.49	15.5792	1770.59	28.7983	1822	14	1822	14	2.90343
EK82-30	0.230183	0.0896498	2.53484	2.12681	2.97369	0.171104	1.20139	0.54033	1156.56	20.523	1019.06	11.3249	1412	48	1412	48	38.5596
EK82-31	0.371313	0.11012	1.25613	5.22956	1.80477	0.342514	1.8005	0.757218	1855.86	15.3717	1900.37	29.6376	1795	23	1795	23	5.54466
EK82-32	0.39091	0.202145	0.879796	8.63248	4.84723	0.308001	4.4499	0.985717	2298.03	44.0985	1732.34	67.608	2837	14	2837	14	63.7671
EK82-33	0.851658	0.153923	2.88857	2.8391	11.311	0.133033	9.56677	0.975503	1364.77	85.0603	805.829	72.4749	2383	49	805.829	72.4749	69.3618
EK82-34	0.450381	0.0572021	1.65818	0.508226	2.29772	0.0640804	1.5125	0.693119	416.9	7.85516	400.734	5.87671	494	36	400.734	5.87671	4.03405
EK82-35	0.531238	0.0567595	2.43704	0.439592	3.98472	0.0558588	4.03112	0.815195	369.65	12.345	350.69	13.7594	476	53	350.69	13.7594	5.40639
EK82-36	0.30875	0.100869	1.27338	4.12243	2.2662	0.294765	2.25853	0.841603	1657.35	18.5047	1666.71	33.1744	1634	23	1634	23	1.96283
EK82-37	0.85477	0.155292	1.59061	6.4577	3.76751	0.299923	2.61148	0.93934	2038.42	33.1086	1692.37	38.8751	2398	27	2398	27	41.6949
EK82-38	0.444632	0.108193	1.18718	3.32934	6.43072	0.221941	6.17589	0.983074	1486.69	50.2123	1293.22	72.3757	1763	21	1763	21	36.3261
EK82-39	0.503682	0.11098	1.15737	3.34913	5.23042	0.217655	4.94806	0.975662	1491.32	40.8847	1270.55	57.0661	1809	21	1809	21	42.3791
EK82-40	0.335837	0.10444	0.832509	4.59392	1.33462	0.317247	1.26532	0.796215	1746.67	11.1199	1777.78	19.6616	1698	15	1698	15	4.48777
EK82-41	0.37463	0.105271	0.854092	4.85135	1.28386	0.332379	1.32554	0.786188	1792.32	10.7994	1851.48	21.3348	1713	15	1713	15	7.47932
EK82-42	1.05271	0.101261	0.975728	4.3375	1.9969	0.308941	1.99657	0.880605	1699.07	16.4648	1736.97	30.404	1641	18	1641	18	5.52529
EK82-43	0.36965	0.100272	1.18242	4.27048	1.41293	0.307168	1.4981	0.671454	1686.25	11.6152	1728.23	22.7131	1623	22	1623	22	6.0888
EK82-44	0.628948	0.0856962	1.07225	2.63407	2.14293	0.22169	1.98741	0.867861	1309.09	15.7593	1291.9	23.2681	1325	21	1325	21	2.5623
EK82-45	6.96385	0.0621255	1.04966	0.839492	1.39114	0.0974601	1.30598	0.698777	618.338	6.44103	600.018	7.48277	673	22	600.018	7.48277	3.05328
EK82-46	8.20597	0.0657949	0.946065	1.23905	1.41381	0.135824	1.44169	0.780633	817.754	7.93749	821.704	11.1231	794	20	821.704	11.1231	0.480823
EK82-47	0.191906	0.0625686	2.21077	0.524145	1.85674	0.0604193	1.78252	0.262462	427.552	6.47802	378.497	6.55269	688	46	378.497	6.55269	12.9605
EK82-48	1.08457	0.0563583	1.75313	0.48164	2.42471	0.0616375	1.74728	0.691435	398.857	7.99666	385.905	6.54515	461	38	385.905	6.54515	3.35637
EK82-49	0.320768	0.0537751	1.76386	0.374194	2.60078	0.0501876	2.1459	0.739807	322.482	7.18486	315.942	6.61648	356	39	315.942	6.61648	2.07004
EK82-50	0.296949	0.0537325	2.20657	0.382069	3.05659	0.0512844	2.67273	0.711022	328.279	8.57274	322.677	8.41216	354	49	322.677	8.41216	1.73623
EK82-51	0.353511	0.0770207	2.95048	2.08949	3.2137	0.195665	2.10158	0.447089	1144.38	22.054	1152.97	22.1891	1116	57	1116	57	3.20653
EK82-52	0.355129	0.0783361	2.90094	2.04735	2.94698	0.1885	2.12943	0.382742	1130.45	20.0892	1114.19	21.7904	1149	57	1149	57	3.12395
EK82-53	0.395879	0.0751053	1.13136	1.98283	2.01217	0.190412	1.79951	0.829498	1108.74	13.5709	1124.57	18.5712	1065	23	1065	23	5.29676
EK82-54	0.393296	0.0742994	1.31651	1.9188	1.77502	0.186262	1.52423	0.69132	1086.72	11.8388	1102.03	15.4413	1044	26	1044	26	5.26586
EK82-55	0.324332	0.184981	0.90802	14.4464	1.68397	0.563267	1.73802	0.859644	2777.12	15.9795	2882.57	40.4045	2691	15	2691	15	6.64579
EK82-56	0.275297	0.186804	0.793373	13.5332	1.72569	0.522508	1.61128	0.889168	2715.29	16.3042	2712.12	35.6776	2707	13	2707	13	0.18867
EK82-57	0.101237	0.0931374	1.37909	3.45771	1.57589	0.267759	1.42581	0.581792	1516.33	12.4018	1530.72	19.4293	1484	26	1484	26	3.05218
EK82-58	0.133237	0.0937099	1.15979	3.44351	2.00622	0.265031	2.03143	0.835053	1513.1	15.7742	1516.82	27.4591	1496	22	1496	22	1.37251
EK82-59	0.606698	0.0702224	2.25122	1.48781	2.55048	0.152811	1.66548	0.495648	924.636	15.4755	917.48	14.2437	929	45	917.48	14.2437	0.779979
EK82-60	0.691256	0.0695675	2.41443	1.50933	2.38513	0.15648	1.75149	0.350338	933.373	14.5556	937.983	15.2904	910	49	937.983	15.2904	0.491501
EK82-61	0.291626	0.0732804	1.25391	1.74502	1.78416	0.171749	1.8237	0.758628	1024.45	11.5071	1022.61	17.2465	1016	25	1016	25	0.646295
EK82-62	0.282775	0.0745458	1.28565	1.80831	2.15199	0.174957	2.0139	0.811507	1047.57	14.059	1040.25	19.348	1050	26	1050	26	0.937315
EK82-63	0.186084	0.192003	1.02919	14.8847	2.28756	0.559128	2.10052	0.893421	2805.5	21.75	2865.46	48.6019	2752	17	2752	17	3.95971
EK82-64	0.25178	0.0752585	1.70671	1.83296	2.01681	0.175662	1.78287	0.602561	1056.44	13.2392	1044.12	17.1871	1069	34	1069	34	2.38281
EK82-65	0.272396	0.0732374	2.29345	1.86636	2.39762	0.183799	1.81037	0.433826	1068.33	15.8394	1088.62	18.1352	1015	45	1015	45	6.76282
EK82-66	0.841657	0.215527	1.05438	17.0818	1.99314	0.571625	2.05441	0.864708	2936.93	19.1048	2916.97	48.211	2940	17	2940	17	0.789438
EK82-67	0.273271	0.213008	0.9277	17.099	1.479	0.57897	1.63944	0.827839	2937.9	14.1766	2947.06	38.7856	2921	15	2921	15	0.884112
EK82-68	0.473426	0.0741027	1.28	1.87067	1.76781	0.182072	1.50481	0.705057	1069.86	11.6877	1079.2	14.9545	1038	26	1038	26	3.81807
EK82-69	0.692767	0.0751178	1.31532	1.91576	1.82771	0.183941	1.86187	0.745974	1085.66	12.1837	1089.39	18.6632	1066	26	1066	26	2.14739
EK82-70	0.526853	0.0783184	1.89234	2.13989	2.2271	0.197064	1.73783	0.568306	1160.8	15.3996	1160.52	18.4581	1149	37	1149	37	0.992359
EK82-71	0.581229	0.0773981	2.17016	2.15755	2.38911	0.201054	1.80064	0.492869	1166.49	16.5633	1181.98	19.4476	1125	43	1125	43	4.82101
EK82-72	0.827284	0.202153	0.733136	13.685	1.84748	0.488253	1.84334	0.921088	2725.83	17.4684	2565.3	39.0182	2837	11	2837	11	10.5914
EK82-73	0.225046	0.100397	0.96445	4.09899	1.85035	0.294468	1.79393	0.860369	1652.69	15.0917	1665.24	26.3295	1625	18	1625	18	2.41632
EK82-74	0.253021	0.100126	0.98679	4.06506	1.48302	0.292819	1.46991	0.776691	1645.92	12.0756	1657.01	21.4803	1620	18	1620	18	2.23359
EK82-75	1.53033	0.0772021	1.04944	2.19131	1.553	0.204718	1.57681	0.775243	1177.28	10.8189	1201.64	17.2877	1120	21	1120	21	6.79398
EK82-76	0.60139	0.0520416	3.98696	0.388755	4.50079	0.0538773	3.26718	0.51125	333.175	12.7827	338.57	10.7765	281	89	338.57	10.7765	1.59344
EK82-77	0.437964	0.0496138	4.18205	0.375146	3.88658	0.0545354	1.97245	0.0982586	323.185	10.7571	342.598	6.58128	171	95	342.598	6.58128	5.66642
EK82-78	0.282795	0.0878397	1.68723	2.55266	4.18852	0.209596	3.63903	0.916521	1286.1	30.5415	1227.71	40.6838	1373	32	1373	32	11.8344
EK82-79	0.729926	0.0946567	1.0125	3.44128	1.69444	0.26221	1.64063	0.816138	1512.59	13.3205	1502.42	21.9897	1515	19	1515	19	0.837531
EK82-80	0.357461	0.198536	0.945556	15.258	1.84704	0.554292	1.76381	0.863844	2829.07	17.5878	2845.42	40.5836	2807	15	2807	15	1.3503
EK82-81	0.536811	0.0778271	1.21875	2.10223	1.80249	0.194818	1.70589	0.759987	1148.56	12.3925	1148.4	17.946	1136	24	1136	24	1.07972
EK82-82	0.359255	0.0912773	0.844315	3.31791	1.87405	0.262169	1.67768	0.892765	1484.01	14.6104	1502.21	22.4835	1446	16	1446	16	3.74178
EK83-2	0.797787	0.0997557	0.931029	3.69633	1.55033	0.267247	1.49909	0.81408	1569.24	12.3799	1528.12	20.3971	1613	17	1613	17	5.55485
EK83-3	0.676821	0.100063	0.839302	4.2158	1.79697	0.303869	1.76854	0.889299	1675.67	14.7363	1711.92	26.5924	1619	15	1619	15	5.42809
EK83-4	0.447323	0.0876153	1.46601	2.95945	1.9685	0.243619	1.80431	0.701246	1396.08	14.928	1406.68	22.8047	1368	28	1368	28	2.7498
EK83-5	0.729551	0.0868219	1.3656	2.98579	1.85349	0.248034	1.61459	0.697958	1402.81	14.0871	1429.55	20.7031	1350	26	1350	26	5.56436
EK83-6	0.396041	0.0777722	1.39746	2.09708	1.62032	0.194478	1.25554	0.55273	1146.87	11.1312	1146.56	13.189	1135	28	1135	28	1.00858
EK83-7	0.237313	0.0778598	1.14209	2.05868	1.60331	0.190703	1.48519	0.729041	1134.22	10.9484	1126.14	15.3471	1137	23	1137	23	0.964457
EK83-8	0.381123	0.0530601	2.79316	0.391006	2.7309	0.0531491	1.6537	0.264699	334.819	7.78806	334.111	5.38458	326	62	334.111	5.38458	0.211848
EK83-84-1	0.522278	0.110309	0.698648	4.65293	1.06366	0.304227	1.05899	0.783343	1757.32	8.88234	1713.69	15.9376	1798	13	1798	13	4.91959
EK83-84-2	0.375208	0.0754104	2.75145	1.80983	2.7344	0.173096	2.08669	0.373369	1048.12	17.87	1030.02	19.8656	1073	55	1073	55	4.17224
EK83-84-3	0.349885	0.073408	2.96109	1.73024	2.57964	0.169998	1.8375	0.133211	1018.97	16.5868	1012.96	17.2256	1019	59	1019	59	0.596215
EK83-84-4	0.258664	0.0750175	1.58049	1.9176	1.82142	0.184364	1.42944	0.5498	1086.31	12.1457	1091.7	14.3564	1063	31	1063	31	2.62878
EK83-84-5	0.501971	0.0748243	1.20163	1.85808	1.82744	0.179103	1.68933	0.76923	1065.4	12.0535	1062.98	16.5559	1058	24	1058	24	0.468291
EK83-84-6	0.302733	0.074047	1.6012	2.03199	2.24345	0.197922	2.07066	0.72726	1125.32	15.2547	1165.14	22.0732	1037	32	1037	32	10.9978
EK83-84-7	0.32368	0.0749529	2.24095	1.86848	2.69919	0.179796	2.06223	0.585352	1069.08	17.8392	1066.77	20.2768	1061	45	1061	45	0.540637
EK83-84-8	0.339232	0.0920622	1.50252	3.27027	1.60136	0.256202	1.44708	0.518024	1472.75	12.4422	1471.64	19.0417	1462	29	1462	29	0.654746
EK83-84-9	0.557835	0.0925931	1.3872	3.25919	2.26129	0.25387	1.92143	0.791848	1470.12	17.5567	1459.65	25.1	1473	26	1473	26	0.914946
EK83-84-10	0.149203	0.0680933	2.90201	1.53792	2.90032	0.162895	1.67681	0.288068	944.864	17.8322	973.676	15.1545	865	59	973.676	15.1545	2.95903
EK83-84-11	0.143383	0.0735527	3.49259	1.58534	4.09654	0.155455	2.44647	0.527272	963.647	25.4902	932.262	21.2364	1023	69	932.262	21.2364	3.36656
EK83-84-12	0.267892	0.168625	0.996094	7.61019	6.24049	0.325503	5.392	0.995954	2184.2	56.0147	1818.09	85.4352	2537	17	2537	17	39.5418
EK83-84-13	0.821888	0.151629	1.10774	5.98632	1.57037	0.284746	1.60932	0.757526	1972.18	13.6521	1616.59	23.013	2358	18	2358	18	45.8622
