# Supplementary material for: New U-Pb constraints and geochemistry of the East Kirkton Quarry, Scotland: Implications for early tetrapod evolution in the Carboniferous
Source: PLoS One. 2025 Apr 16;20(4):e0321714. doi: 10.1371/journal.pone.0321714 (PMC12002438; doi:10.1371/journal.pone.0321714)
Supplement: S2 Table — Detailed key and instrument detection presented under the second tab (Supplementary Material_S2 Table_Garza et al. 2025). (XLSX) [file pone.0321714.s002.xlsx]

## Sheet: Supplementary Material
	Supplementary Material
	Plos One
	New U-Pb Constraints and Geochemistry of the East Kirkton Quarry, Scotland: Implications for Early Tetrapod Evolution in the Carboniferous
	Hector K. Garza1,2
	Elizabeth J. Catlos1,2
	Thomas J. Lapen3
	Julia A. Clarke1
	Michae E. Brookfield1
	1Department of Earth and Planetary Sciences, University of Texas at Austin, Austin, TX, USA
	2Center for Planetary Systems Habitability, The University of Texas at Austin, Austin, TX, USA
	3Department of Earth and Atmospheric Sciences, University of Houston, Houston, TX, USA

## Sheet: Supplementary S2 Table
S2 Table	ED-XRF Detection limists for major and trace elements
		Na	Mg	Al	Si	P	S	K	Ca	Ti	V	Cr	Mn	Fe	Co	Ni
	Calibration Range [%]	0.048-39.3	0.25-10.2	0.9-13	3.75-38.2	0.008-0.98	0.02-5.3	0.14-4.3	0.08-34.7	0.05-0.53	0.002-0.17	0.001-0.03	0.008-0.12	0.43-6.5	0-0.005	0.001-0.03
	Limit of Detection [ppm]	2500	800	300	120	50	30	25	25	15	15	20	15	10	<5	<5
		Cu	Zn	Ga	As	Se	Rb	Sr	Y	Zr	Nb	Mo	Ba	Pb	Th	U
	Calibration Range [ppm]	0-430	20-84	0-25	0-70	0-54	6-220	40-870	6-62	17-340	2-16	0-17	30-15000	0-30	1-14	1-50
	Limit of Detection [ppm]	<5	<5	<5	<5	<5	<5	<5	<5	<5	<5	5	90	10	6	7
