# Supplementary material for: New U-Pb constraints and geochemistry of the East Kirkton Quarry, Scotland: Implications for early tetrapod evolution in the Carboniferous
Source: PLoS One. 2025 Apr 16;20(4):e0321714. doi: 10.1371/journal.pone.0321714 (PMC12002438; doi:10.1371/journal.pone.0321714)
Supplement: S3 Table — Detailed standards key and instrument elemental calibration presented under the second tab (Supplementary Material_S3 Table_Garza et al. 2025). (XLSX) [file pone.0321714.s003.xlsx]

## Sheet: Supplementary Material
	Supplementary Material
	Plos One
	New U-Pb Constraints and Geochemistry of the East Kirkton Quarry, Scotland: Implications for Early Tetrapod Evolution in the Carboniferous
	Hector K. Garza1,2
	Elizabeth J. Catlos1,2
	Thomas J. Lapen3
	Julia A. Clarke1
	Michae E. Brookfield1
	1Department of Earth and Planetary Sciences, University of Texas at Austin, Austin, TX, USA
	2Center for Planetary Systems Habitability, The University of Texas at Austin, Austin, TX, USA
	3Department of Earth and Atmospheric Sciences, University of Houston, Houston, TX, USA

## Sheet: Supplementary S3 Table
S3 Table	XRF instrument standards and calibration
	Standard Name	Type of standard	Source	Lithology	Description
	SBC-1	Primary	USGS	Shale	Brush Creek, PA shale
	SGR-1b	Primary	USGS	Shale	Green Riber Shale
	SCO-2	Primary	USGS	Shale	Cody Shale
	ShBOQ-1	Primary	USGS	Carbonate rich Shale	Boquillas Shale
	SRM70b	Primary	NIST	Feldspar	Potassium feldspar
	19CH01	Secondary	personal	Siltstone
	19KR01	Secondary	personal	Carbonate rich Sandstone
	19KR03	Secondary	personal	Carbonate rich Sandstone
	19HH01	Secondary	personal	Sandstone
	19HH08	Secondary	personal	Sandstone
		Standard Concentration	XRF instrument measurement
	Standard	Na2O wt%	Na2O_xrf wt%
	sbc-1	0	0
	sgr-1b	2.99	2.41
	sco-2	1.05	0.92
	shboq-1	0.04	1.33
	srm70b	3.18	2.48
	19ch01	1.55	0.86
	19kr01	1.63	1.29
	19kr03	2.41	2.23
	19hh01	1.05	1.09
	19hh08	1.63	1
		Standard Concentration	XRF instrument measurement
	Standard	MgO wt%	MgO_xrf wt%
	sbc-1	2.6	1.59
	sgr-1b	4.44	2.76
	sco-2	2.85	1.67
	shboq-1	0.42	0.47
	srm70b	0.05	0
	19ch01	1.57	1.23
	19kr01	1.81	1.29
	19kr03	2.76	2.28
	19hh01	1.62	1.43
	19hh08	2.4	1.89
		Standard Concentration	XRF instrument measurement
	Standard	Al2O3 wt%	Al2O3_xrf wt%
	sbc-1	21	17.28
	sgr-1b	6.52	7.78
	sco-2	13.13	12.4
	shboq-1	4.35	6.11
	srm70b	15.08	13.55
	19ch01	10.73	11.74
	19kr01	8.69	8.76
	19kr03	11.56	12.3
	19hh01	8.85	10.86
	19hh08	11	11.63
		Standard Concentration	XRF instrument measurement
	Standard	SiO2 wt%	SiO2_xrf wt%
	sbc-1	47.64	51.83
	sgr-1b	28.24	33
	sco-2	61.87	57.08
	shboq-1	26.21	29.49
	srm70b	74.65	71.14
	19ch01	72.17	73.86
	19kr01	40.16	37.77
	19kr03	50.01	48.27
	19hh01	59.72	56.38
	19hh08	55.66	57.04
		Standard Concentration	XRF instrument measurement
	Standard	P2O5 wt%	P2O5_xrf wt%
	sbc-1	0.37	0.2
	sgr-1b	0	0.28
	sco-2	0.18	0.13
	shboq-1	0.1	0.08
	srm70b	0.18	0.1
	19ch01	0.16	0.12
	19kr01	0.13	0.04
	19kr03	0.24	0.14
	19hh01	0.07	0.04
	19hh08	0.16	0.1
		Standard Concentration	XRF instrument measurement
	Standard	K2O wt%	K2O_xrf wt%
	sbc-1	3.45	3.22
	sgr-1b	1.66	1.88
	sco-2	2.45	2.11
	shboq-1	0.42	0.4
	srm70b	7.63	6.74
	19ch01	2.05	2.09
	19kr01	0.97	0.91
	19kr03	1.8	2.06
	19hh01	2.49	2.76
	19hh08	1.86	2.04
		Standard Concentration	XRF instrument measurement
	Standard	CaO wt%	CaO_xrf wt%
	sbc-1	2.95	2.26
	sgr-1b	8.38	10.06
	sco-2	3.94	3.57
	shboq-1	33.79	32.63
	srm70b	0.25	0
	19ch01	0.33	0.23
	19kr01	23.16	25.42
	19kr03	12.69	13.33
	19hh01	11.19	12.44
	19hh08	9.99	9.23
		Standard Concentration	XRF instrument measurement
	Standard	TiO2 wt%	TiO2_xrf wt%
	sbc-1	0.86	0.83
	sgr-1b	0.26	0.3
	sco-2	0.57	0.48
	shboq-1	0.18	0.16
	srm70b	0.01	0.01
	19ch01	0.74	0.61
	19kr01	0.35	0.29
	19kr03	0.74	0.69
	19hh01	0.37	0.35
	19hh08	0.75	0.68
		Standard Concentration	XRF instrument measurement
	Standard	MnO wt%	MnO _xrf wt%
	sbc-1	0.15	0.14
	sgr-1b	0.03	0.04
	sco-2	0.04	0.04
	shboq-1	0	0.01
	srm70b	0.01	0.01
	19ch01	0.07	0.05
	19kr01	0.12	0.12
	19kr03	0.1	0.09
	19hh01	1.1	0.98
	19hh08	0.14	0.13
		Standard Concentration	XRF instrument measurement
	Standard	Fe2O3 wt%	Fe2O3_xrf wt%
	sbc-1	9.71	10.52
	sgr-1b	3.03	4.21
	sco-2	4.64	4.87
	shboq-1	1.6	1.6
	srm70b	0.19	0.21
	19ch01	6.88	5.08
	19kr01	2.57	2.17
	19kr03	5.45	4.89
	19hh01	2.9	2.58
	19hh08	5.21	5.1
		Standard Concentration	XRF instrument measurement
	Standard	S ppm	S_xrf ppm
	sbc-1	0	3595
	sgr-1b	15300	15940
	sco-2	0	8340
	shboq-1	16400	20278
	srm70b	0	432
	19ch01	0	335
	19kr01	0	848
	19kr03	0	537
	19hh01	0	650
	19hh08	0	527
		Standard Concentration	XRF instrument measurement
	Standard	V ppm	V_xrf ppm
	sbc-1	220	241
	sgr-1b	128	123
	sco-2	117	131
	shboq-1	376	387
	srm70b	1	41
	19ch01	73	87
	19kr01	47	0
	19kr03	83	55
	19hh01	56	40
	19hh08	86	73
		Standard Concentration	XRF instrument measurement
	Standard	Cr ppm	Cr_xrf ppm
	sbc-1	109	41
	sgr-1b	30	0
	sco-2	68	60
	shboq-1	30	40
	srm70b	1	0
	19ch01	110	41
	19kr01	60	37
	19kr03	190	137
	19hh01	80	66
	19hh08	100	67
		Standard Concentration	XRF instrument measurement
	Standard	Co ppm	Co_xrf ppm
	sbc-1	23	26
	sgr-1b	12	8
	sco-2	11	12
	shboq-1	6	5
	srm70b	0	1
	19ch01	12	15
	19kr01	3	6
	19kr03	11	14
	19hh01	6	7
	19hh08	12	15
		Standard Concentration	XRF instrument measurement
	Standard	Ni ppm	Ni_xrf ppm
	sbc-1	83	52
	sgr-1b	0	24
	sco-2	28	22
	shboq-1	81	43
	srm70b	0	9
	19ch01	0	23
	19kr01	0	17
	19kr03	50	35
	19hh01	30	25
	19hh08	30	29
		Standard Concentration	XRF instrument measurement
	Standard	Cu ppm	Cu_xrf ppm
	sbc-1	31	17
	sgr-1b	66	65
	sco-2	24	10
	shboq-1	38	28
	srm70b	0	0
	19ch01	180	20
	19kr01	20	0
	19kr03	10	0
	19hh01	30	13
	19hh08	30	25
		Standard Concentration	XRF instrument measurement
	Standard	Zn ppm	Zn_xrf ppm
	sbc-1	187	267
	sgr-1b	74	101
	sco-2	97	110
	shboq-1	105	111
	srm70b	8	15
	19ch01	60	57
	19kr01	0	37
	19kr03	40	57
	19hh01	30	33
	19hh08	50	70
		Standard Concentration	XRF instrument measurement
	Standard	Ga ppm	Ga_xrf ppm
	sbc-1	27	28
	sgr-1b	0	9
	sco-2	16	18
	shboq-1	6	0
	srm70b	0	17
	19ch01	12	14
	19kr01	8	6
	19kr03	12	14
	19hh01	10	9
	19hh08	13	16
		Standard Concentration	XRF instrument measurement
	Standard	As ppm	As_xrf ppm
	sbc-1	0	30
	sgr-1b	67	68
	sco-2	12	16
	shboq-1	15	15
	srm70b	0	33
	19ch01	0	11
	19kr01	0	0
	19kr03	0	4
	19hh01	5	6
	19hh08	0	0
		Standard Concentration	XRF instrument measurement
	Standard	Rb ppm	Rb_xrf ppm
	sbc-1	147	162
	sgr-1b	83	82
	sco-2	101	110
	shboq-1	17	16
	srm70b	495	512
	19ch01	64	74
	19kr01	26	26
	19kr03	55	66
	19hh01	81	92
	19hh08	74	82
		Standard Concentration	XRF instrument measurement
	Standard	Sr ppm	Sr_xrf ppm
	sbc-1	178	190
	sgr-1b	420	386
	sco-2	195	206
	shboq-1	1049	1049
	srm70b	27	27
	19ch01	56	62
	19kr01	329	384
	19kr03	304	317
	19hh01	125	138
	19hh08	141	160
		Standard Concentration	XRF instrument measurement
	Standard	Y ppm	Y _xrf ppm
	sbc-1	37	42
	sgr-1b	0	17
	sco-2	23	28
	shboq-1	9	11
	srm70b	0	52
	19ch01	25	29
	19kr01	9	11
	19kr03	20	22
	19hh01	16	26
	19hh08	25	32
		Standard Concentration	XRF instrument measurement
	Standard	Zr ppm	Zr _xrf ppm
	sbc-1	134	140
	sgr-1b	0	38
	sco-2	183	174
	shboq-1	53	51
	srm70b	0	0
	19ch01	238	239
	19kr01	69	63
	19kr03	300	329
	19hh01	133	143
	19hh08	206	227
		Standard Concentration	XRF instrument measurement
	Standard	Nb ppm	Nb _xrf ppm
	sbc-1	15	15
	sgr-1b	0	4
	sco-2	11	9
	shboq-1	6	4
	srm70b	0	0
	19ch01	10	12
	19kr01	3	0
	19kr03	8	6
	19hh01	6	6
	19hh08	12	12
		Standard Concentration	XRF instrument measurement
	Standard	Mo ppm	Mo _xrf ppm
	sbc-1	2	0
	sgr-1b	35	0
	sco-2	1	0
	shboq-1	51	46
	srm70b	0	0
	19ch01	2	0
	19kr01	0	0
	19kr03	0	0
	19hh01	0	0
	19hh08	0	0
		Standard Concentration	XRF instrument measurement
	Standard	Ba ppm	Ba _xrf ppm
	sbc-1	0	535
	sgr-1b	290	238
	sco-2	580	521
	shboq-1	73	0
	srm70b	28	0
	19ch01	339	219
	19kr01	254	142
	19kr03	386	363
	19hh01	770	732
	19hh08	321	245
		Standard Concentration	XRF instrument measurement
	Standard	Pb ppm	Pb _xrf ppm
	sbc-1	35	42
	sgr-1b	38	44
	sco-2	20	21
	shboq-1	6	0
	srm70b	57	59
	19ch01	51	0
	19kr01	0	0
	19kr03	17	19
	19hh01	7	0
	19hh08	6	0
		Standard Concentration	XRF instrument measurement
	Standard	Th ppm	Th_xrf ppm
	sbc-1	16	18
	sgr-1b	5	0
	sco-2	9	0
	shboq-1	3	0
	srm70b	0	0
	19ch01	10	0
	19kr01	3	0
	19kr03	7	0
	19hh01	5	0
	19hh08	9	0
		Standard Concentration	XRF instrument measurement
	Standard	U ppm	U _xrf ppm
	sbc-1	6	18
	sgr-1b	5	0
	sco-2	3	0
	shboq-1	9	0
	srm70b	0	16
	19ch01	2	0
	19kr01	1	0
	19kr03	2	0
	19hh01	2	0
	19hh08	2	0
